# Supplementary material for: Gut Bacterial Composition and Nutritional Implications in Mexican and Spanish Individuals with Inflammatory Bowel Disease Compared to Healthy Controls
Source: Int J Mol Sci. 2024 Nov 5;25(22):11887. doi: 10.3390/ijms252211887 (PMC11593679; doi:10.3390/ijms252211887)
Supplement: Supplementary file 1 [file ijms-25-11887-s001.zip]

Archive with 1 entries (1 files):
- ijms-3216732-supplementary.pdf
